# Supplementary material for: HLA Alleles B*53:01 and C*06:02 Are Associated With Higher Risk of P. falciparum Parasitemia in a Cohort in Uganda
Source: Front Immunol. 2021 Mar 19;12:650028. doi: 10.3389/fimmu.2021.650028 (PMC8017319; doi:10.3389/fimmu.2021.650028)
Supplement: Supplementary file 1 [file Table_1.xlsx]

## Sheet: Table 1
Table 1. HLA allele prevalence
HLA Allele	N	%	Total N
A*01:01	65	7.287	892
A*01:02	11	1.23318	892
A*01:03	7	0.784753	892
A*01:09	3	0.336323	892
A*01:22N	1	0.112108	892
A*02:01	204	22.87	892
A*02:02	100	11.2108	892
A*02:05	38	4.26009	892
A*02:06	1	0.112108	892
A*02:14	4	0.44843	892
A*03:01	99	11.0987	892
A*03:21N	6	0.672646	892
A*20:10	1	0.112108	892
A*02:102	1	0.112108	892
A*23:01	151	16.9283	892
A*24:02	18	2.01794	892
A*26:01	13	1.4574	892
A*26:12	16	1.79372	892
A*26:30	2	0.224215	892
A*29:01	32	3.58744	892
A*29:02	108	12.1076	892
A*30:01	104	11.6592	892
A*30:02	119	13.3408	892
A*30:04	30	3.36323	892
A*30:09	9	1.00897	892
A*30:10	3	0.336323	892
A*31:01	8	0.896861	892
A*31:04	18	2.01794	892
A*32:01	28	3.13901	892
A*33:01	17	1.90583	892
A*33:03	36	4.03587	892
A*34:02	52	5.8296	892
A*36:01	60	6.72646	892
A*66:01	74	8.29596	892
A*66:02	17	1.90583	892
A*68:01	16	1.79372	892
A*68:02	123	13.7892	892
A*69:02	1	0.112108	892
A*74:01	109	12.2334	891
A*74:03	17	1.90797	891
A*80:01	4	0.44843	892
B*07:02	63	7.06278	892
B*07:05	7	0.784753	892
B*07:09	1	0.112108	892
B*08:01	54	6.05381	892
B*13:02	24	2.69058	892
B*13:03	5	0.560538	892
B*14:01	6	0.672646	892
B*14:02	59	6.61435	892
B*14:03	2	0.224215	892
B*15:03	121	13.565	892
B*15:10	54	6.05381	892
B*15:16	14	1.56951	892
B*15:17	19	2.13004	892
B*15:18	3	0.336323	892
B*15:31	11	1.23318	892
B*15:37	3	0.336323	892
B*18:01	84	9.41704	892
B*18:03	12	1.34529	892
B*18:12	1	0.112108	892
B*27:03	16	1.79372	892
B*35:01	60	6.72646	892
B*35:02	3	0.336323	892
B*37:01	1	0.112108	892
B*39:01	1	0.112108	892
B*39:10	26	2.9148	892
B*39:24	4	0.44843	892
B*40:12	4	0.44843	892
B*40:16	4	0.44843	892
B*41:01	31	3.47534	892
B*41:02	8	0.896861	892
B*42:01	105	11.7713	892
B*42:02	5	0.560538	892
B*44:03	49	5.49327	892
B*44:15	12	1.34529	892
B*45:01	100	11.2108	892
B*45:07	3	0.336323	892
B*47:03	11	1.23318	892
B*49:01	72	8.07175	892
B*50:01	5	0.560538	892
B*51:01	47	5.26906	892
B*53:01	136	15.2466	892
B*56:01	2	0.224215	892
B*57:01	7	0.784753	892
B*57:02	13	1.4574	892
B*57:03	55	6.16592	892
B*58:01	117	13.1166	892
B*58:02	162	18.1614	892
B*73:01	5	0.560538	892
B*81:01	112	12.5561	892
B*81:02	1	0.112108	892
B*81:03	2	0.224215	892
B*82:02	10	1.12108	892
B*15:220	14	1.56951	892
C*01:02	3	0.3367	891
C*02:02	20	2.24467	891
C*02:10	113	12.6824	891
C*03:01	1	0.112233	891
C*03:02	59	6.62177	891
C*03:03	10	1.12233	891
C*03:04	70	7.85634	891
C*04:01	267	29.9663	891
C*04:04	4	0.448934	891
C*04:07	23	2.58137	891
C*05:01	17	1.90797	891
C*06:02	255	28.5874	892
C*07:01	232	26.0382	891
C*07:02	70	7.85634	891
C*07:04	73	8.19304	891
C*07:05	19	2.13244	891
C*07:06	1	0.112233	891
C*07:43	1	0.112233	891
C*08:02	85	9.53984	891
C*08:04	19	2.13244	891
C*08:12	2	0.224467	891
C*12:03	24	2.6936	891
C*14:02	13	1.45903	891
C*14:03	4	0.448934	891
C*15:05	14	1.57127	891
C*16:01	112	12.5701	891
C*16:02	1	0.112233	891
C*16:46	4	0.448934	891
C*17:01	134	15.1071	887
C*17:03	5	0.563698	887
DPA1*01:03	516	57.8475	892
DPA1*01:04	19	2.13004	892
DPA1*01:05	3	0.336323	892
DPA1*01:06	2	0.224215	892
DPA1*02:01	300	33.6323	892
DPA1*02:02	218	24.4395	892
DPA1*02:04	1	0.112108	892
DPA1*03:01	331	37.1076	892
DPA1*04:01	49	5.49327	892
DPB1*01:01	331	37.1076	892
DPB1*01:30	1	0.112108	892
DPB1*02:01	236	26.4574	892
DPB1*03:01	92	10.3139	892
DPB1*04:01	104	11.6592	892
DPB1*04:02	7	0.784753	892
DPB1*09:01	3	0.336323	892
DPB1*11:01	33	3.69955	892
DPB1*13:01	70	7.84753	892
DPB1*14:01	3	0.336323	892
DPB1*15:01	20	2.24215	892
DPB1*17:01	73	8.18386	892
DPB1*18:01	86	9.64126	892
DPB1*29:01	2	0.224215	892
DPB1*30:01	31	3.47534	892
DPB1*34:01	21	2.35426	892
DPB1*39:01	9	1.00897	892
DPB1*40:01	3	0.336323	892
DPB1*49:01	23	2.57848	892
DPB1*55:01	24	2.69058	892
DPB1*57:01	1	0.112108	892
DPB1*65:01	4	0.44843	892
DPB1*10:501	366	41.0314	892
DPB1*10:601	13	1.4574	892
DPB1*12:401	3	0.336323	892
DPB1*13:101	12	1.34529	892
DPB1*13:301	4	0.44843	892
DPB1*14:101	1	0.112108	892
DPB1*16:201	1	0.112108	892
DPB1*23:301	1	0.112108	892
DPB1*34:801	1	0.112108	892
DPB1*35:001	1	0.112108	892
DPB1*41:301	1	0.112108	892
DPB1*41:401	4	0.44843	892
DPB1*42:201	9	1.00897	892
DPB1*46:201	1	0.112108	892
DPB1*46:301	11	1.23318	892
DPB1*51:901	1	0.112108	892
DQA1*01:01	164	18.427	890
DQA1*01:02	531	59.6629	890
DQA1*01:03	48	5.39326	890
DQA1*01:04	3	0.337079	890
DQA1*01:05	128	14.382	890
DQA1*02:01	140	15.6951	892
DQA1*03:01	4	0.448934	891
DQA1*03:03	84	9.42761	891
DQA1*04:01	152	17.0595	891
DQA1*04:03N	3	0.3367	891
DQA1*05:01	96	10.8352	886
DQA1*05:02	5	0.564334	886
DQA1*05:05	230	25.9594	886
DQB1*02:01	97	10.8744	892
DQB1*02:02	182	20.4036	892
DQB1*03:01	164	18.3857	892
DQB1*03:02	28	3.13901	892
DQB1*03:03	18	2.01794	892
DQB1*03:19	118	13.2287	892
DQB1*04:02	124	13.9013	892
DQB1*05:01	340	38.1166	892
DQB1*05:02	9	1.00897	892
DQB1*05:03	2	0.224215	892
DQB1*06:02	317	35.5381	892
DQB1*06:03	31	3.47534	892
DQB1*06:04	127	14.2377	892
DQB1*06:09	105	11.7713	892
DQB1*06:11	8	0.896861	892
DQB1*06:20	1	0.112108	892
DRB1*01:01	15	1.68161	892
DRB1*01:02	105	11.7713	892
DRB1*03:01	96	10.7623	892
DRB1*03:02	111	12.4439	892
DRB1*03:09	1	0.112108	892
DRB1*04:01	7	0.784753	892
DRB1*04:03	4	0.44843	892
DRB1*04:05	20	2.24215	892
DRB1*04:06	1	0.112108	892
DRB1*07:01	120	13.4529	892
DRB1*08:04	72	8.07175	892
DRB1*09:01	42	4.70852	892
DRB1*10:01	46	5.15695	892
DRB1*11:01	248	27.8027	892
DRB1*11:02	123	13.7892	892
DRB1*11:14	6	0.672646	892
DRB1*12:01	80	8.96861	892
DRB1*13:01	73	8.18386	892
DRB1*13:02	219	24.5516	892
DRB1*13:03	59	6.61435	892
DRB1*13:23	1	0.112108	892
DRB1*14:54	10	1.12108	892
DRB1*15:03	220	24.6637	892
DRB1*15:15	1	0.112108	892
DRB1*16:02	6	0.672646	892
DRB1*04:201	5	0.560538	892
Note: Sample size varies due to failed amplification or lack of DNA.

## Sheet: Table 2a
Table 2a. Probability of symptoms if infected
HLA Allele	Odds ratio	P-value	Empirical p-value	Empirical FDR q-value	N
A*0101	0.986453	0.9609	0.9604	0.980834	699
A*0201	0.680566	0.0264613	0.0176	0.293333	699
A*0202	0.93676	0.773015	0.7499	0.961536	699
A*0205	1.80369	0.120501	0.0969	0.519235	699
A*0301	0.756236	0.228242	0.1938	0.616258	699
A*2301	1.22793	0.299862	0.2425	0.636062	699
A*2901	1.12187	0.760279	0.7445	0.961536	699
A*2902	1.37451	0.145599	0.1217	0.519235	699
A*3001	0.855269	0.486073	0.4647	0.811113	699
A*3002	1.35007	0.153685	0.1175	0.519235	699
A*3004	0.474924	0.0979303	0.0745	0.519235	699
A*3201	1.20673	0.645777	0.6094	0.958324	699
A*3303	1.17932	0.66462	0.6268	0.958324	699
A*3402	1.02144	0.938882	0.9386	0.980834	699
A*3601	0.901479	0.702723	0.6824	0.961536	699
A*6601	1.21789	0.435218	0.3916	0.787754	699
A*6802	0.646823	0.0375116	0.0272	0.293333	699
A*7401	0.842261	0.456044	0.4249	0.787754	699
B*0702	0.678691	0.197488	0.156	0.59904	699
B*0801	0.657802	0.151784	0.1503	0.59904	699
B*1402	1.0906	0.772568	0.7497	0.961536	699
B*1503	0.934571	0.746207	0.7332	0.961536	699
B*1510	1.14593	0.650399	0.6196	0.958324	699
B*1801	1.05863	0.805315	0.7923	0.980834	699
B*3501	0.743552	0.282017	0.2652	0.63648	699
B*4101	0.593531	0.239394	0.2235	0.636062	699
B*4201	1.00182	0.993441	0.9923	0.9923	699
B*4403	1.1288	0.710556	0.6846	0.961536	699
B*4501	1.08031	0.735707	0.7306	0.961536	699
B*4901	1.12294	0.678304	0.6287	0.958324	699
B*5101	0.540153	0.108858	0.0891	0.519235	699
B*5301	0.671346	0.0301598	0.0265	0.293333	699
B*5703	1.18383	0.568088	0.5307	0.909772	699
B*5801	1.31419	0.227746	0.1903	0.616258	699
B*5802	1.22134	0.289893	0.2284	0.636062	699
B*8101	1.16212	0.485713	0.4529	0.811113	699
C*0210	0.986188	0.948159	0.9436	0.980834	699
C*0302	1.06153	0.837292	0.8341	0.980834	699
C*0304	1.08233	0.76813	0.7512	0.961536	699
C*0401	0.774314	0.103039	0.0832	0.519235	699
C*0602	1.256	0.146511	0.118	0.519235	699
C*0701	0.961849	0.811371	0.7989	0.980834	699
C*0702	0.556819	0.0338828	0.0275	0.293333	699
C*0704	1.02498	0.920745	0.921	0.980834	699
C*0802	1.30956	0.289982	0.2476	0.636062	699
C*1601	0.911427	0.676174	0.6512	0.961536	699
C*1701	1.02113	0.914937	0.9119	0.980834	697
DPA1*0103	0.925592	0.602569	0.5742	0.9504	699
DPA1*0201	0.826263	0.195184	0.1798	0.616258	699
DPA1*0202	0.985366	0.926794	0.9255	0.980834	699
DPA1*0301	0.885682	0.414341	0.3831	0.787754	699
DPA1*0401	1.14534	0.698539	0.6706	0.961536	699
DPB1*0101	1.11676	0.438349	0.4267	0.787754	699
DPB1*0201	1.13187	0.443232	0.4143	0.787754	699
DPB1*0301	0.87683	0.589142	0.548	0.922947	699
DPB1*0401	0.838773	0.44952	0.413	0.787754	699
DPB1*10501	0.953858	0.750995	0.7289	0.961536	699
DPB1*1101	1.87272	0.135053	0.1008	0.519235	699
DPB1*1301	1.03049	0.908342	0.9038	0.980834	699
DPB1*1701	0.965964	0.897589	0.8928	0.980834	699
DPB1*1801	0.747174	0.247753	0.1861	0.616258	699
DPB1*3001	0.709551	0.387124	0.3305	0.755429	699
DQA1*0101	1.06322	0.753194	0.7335	0.961536	697
DQA1*0102	1.16557	0.29519	0.257	0.636062	697
DQA1*0103	1.96825	0.0479863	0.021	0.293333	697
DQA1*0105	0.742201	0.155943	0.117	0.519235	697
DQA1*0201	1.23532	0.278267	0.2584	0.636062	699
DQA1*0303	1.73778	0.0354291	0.0224	0.293333	698
DQA1*0401	0.866173	0.436576	0.3964	0.787754	699
DQA1*0501	0.9976	0.991459	0.9908	0.9923	693
DQA1*0505	0.669216	0.0158886	0.0111	0.293333	693
DQB1*0201	1.01738	0.938056	0.9361	0.980834	699
DQB1*0202	1.32429	0.112708	0.0951	0.519235	699
DQB1*0301	0.75587	0.129373	0.1136	0.519235	699
DQB1*0302	0.689497	0.395059	0.3542	0.7728	699
DQB1*0319	0.594719	0.011407	0.0097	0.293333	699
DQB1*0402	1.02775	0.89284	0.88	0.980834	699
DQB1*0501	0.88904	0.437441	0.3916	0.787754	699
DQB1*0602	1.02028	0.891469	0.888	0.980834	699
DQB1*0603	1.94911	0.153776	0.0853	0.519235	699
DQB1*0604	1.15402	0.495734	0.4643	0.811113	699
DQB1*0609	1.40594	0.123042	0.0931	0.519235	699
DRB1*0102	0.901875	0.660778	0.6289	0.958324	699
DRB1*0301	0.980517	0.928862	0.9273	0.980834	699
DRB1*0302	0.987901	0.952972	0.9521	0.980834	699
DRB1*0701	1.21394	0.358658	0.3448	0.769786	699
DRB1*0804	0.765763	0.317641	0.2956	0.692137	699
DRB1*0901	1.55582	0.228495	0.199	0.616258	699
DRB1*1001	0.937724	0.851745	0.8419	0.980834	699
DRB1*1101	0.826367	0.254702	0.214	0.636062	699
DRB1*1102	0.765806	0.216021	0.1767	0.616258	699
DRB1*1201	0.704135	0.172204	0.1244	0.519235	699
DRB1*1301	2.04146	0.00942544	0.0045	0.293333	699
DRB1*1302	1.19847	0.282424	0.2319	0.636062	699
DRB1*1303	0.963996	0.89075	0.8871	0.980834	699
DRB1*1503	0.963343	0.816282	0.8074	0.980834	699

## Sheet: Table 2b
Table 2b. Parasite density: Routine quarterly parasite-positive visits
HLA Allele	Fold increase in parasite density	P-value	Empirical p-value	Empirical FDR q-value	N
A*0101	1.09303	0.663866	0.6774	0.883079	540
A*0201	0.993691	0.961569	0.9593	0.9813	540
A*0202	0.830255	0.288974	0.237724	0.838023	540
A*0205	0.707708	0.210617	0.1927	0.838023	540
A*0301	1.22937	0.230804	0.2519	0.838023	540
A*2301	0.775868	0.0879484	0.0709	0.59926	540
A*2901	0.678214	0.168403	0.1488	0.838023	540
A*2902	1.20828	0.245882	0.225923	0.838023	540
A*3001	0.830422	0.267102	0.2535	0.838023	540
A*3002	1.35709	0.0489348	0.0377	0.59926	540
A*3004	0.814539	0.488555	0.5144	0.883079	540
A*3201	1.0892	0.792069	0.7549	0.883785	540
A*3303	1.28931	0.370611	0.3295	0.853642	540
A*3402	1.0784	0.698423	0.6961	0.883079	540
A*3601	0.82148	0.332214	0.2897	0.838023	540
A*6601	1.21604	0.287786	0.277956	0.838023	540
A*6802	0.908087	0.536817	0.5181	0.883079	540
A*7401	0.931459	0.674813	0.6605	0.883079	540
B*0702	1.12938	0.593216	0.580716	0.883079	540
B*0801	0.944789	0.781766	0.7885	0.893478	540
B*1402	1.24562	0.360918	0.29593	0.838023	540
B*1503	1.34015	0.0491146	0.0455	0.59926	540
B*1510	0.899173	0.662256	0.626	0.883079	540
B*1801	0.867775	0.405576	0.4029	0.883079	540
B*3501	1.12427	0.554454	0.5538	0.883079	540
B*4101	1.16854	0.573039	0.5929	0.883079	540
B*4201	1.15858	0.378474	0.3379	0.853642	540
B*4403	0.723627	0.205617	0.1733	0.838023	540
B*4501	1.30995	0.1415	0.1035	0.709714	540
B*4901	0.832409	0.453664	0.376238	0.883079	540
B*5101	0.611018	0.0961856	0.0887	0.655015	540
B*5301	0.781732	0.0643518	0.0617	0.59926	540
B*5703	1.02482	0.909763	0.911991	0.9813	540
B*5801	0.75564	0.0967643	0.0749075	0.59926	540
B*5802	1.1892	0.222179	0.1866	0.838023	540
B*8101	1.06914	0.672784	0.6597	0.883079	540
C*0210	1.47349	0.0103379	0.0105	0.504	540
C*0302	0.895921	0.599046	0.5927	0.883079	540
C*0304	1.01119	0.956242	0.952095	0.9813	540
C*0401	0.907902	0.408791	0.3842	0.883079	540
C*0602	1.16883	0.186117	0.1683	0.838023	540
C*0701	0.889164	0.333688	0.324932	0.853642	540
C*0702	1.1037	0.628636	0.6246	0.883079	540
C*0704	0.942296	0.743666	0.7267	0.883079	540
C*0802	1.07375	0.725222	0.6907	0.883079	540
C*1601	1.07029	0.701161	0.668734	0.883079	540
C*1701	1.13462	0.391515	0.3623	0.883079	539
DPA1*0103	1.00829	0.941415	0.9398	0.9813	540
DPA1*0201	0.965701	0.750716	0.7522	0.883785	540
DPA1*0202	1.04295	0.723615	0.718072	0.883079	540
DPA1*0301	0.934334	0.544049	0.5267	0.883079	540
DPA1*0401	1.15022	0.590249	0.5835	0.883079	540
DPB1*0101	1.15319	0.185171	0.177	0.838023	540
DPB1*0201	0.922742	0.511141	0.4793	0.883079	540
DPB1*0301	0.917158	0.633059	0.616	0.883079	540
DPB1*0401	1.12075	0.516936	0.4867	0.883079	540
DPB1*10501	0.997163	0.979775	0.977	0.9813	540
DPB1*1101	1.69634	0.11539	0.0708	0.59926	540
DPB1*1301	0.885718	0.535131	0.529	0.883079	540
DPB1*1701	0.790259	0.2505	0.2186	0.838023	540
DPB1*1801	0.938354	0.751638	0.7202	0.883079	540
DPB1*3001	1.43124	0.245476	0.2365	0.838023	540
DQA1*0101	1.15983	0.312505	0.2801	0.838023	539
DQA1*0102	1.17021	0.148166	0.133513	0.8028	539
DQA1*0103	1.62843	0.0873753	0.0385	0.59926	539
DQA1*0105	0.853208	0.33603	0.2968	0.838023	539
DQA1*0201	1.05194	0.721068	0.7251	0.883079	540
DQA1*0303	0.668471	0.057694	0.0357	0.59926	539
DQA1*0401	0.95166	0.722048	0.6999	0.883079	540
DQA1*0501	0.899085	0.520465	0.520252	0.883079	536
DQA1*0505	1.09475	0.455485	0.442689	0.883079	536
DQB1*0201	0.892297	0.486169	0.4815	0.883079	540
DQB1*0202	0.923973	0.543927	0.5394	0.883079	540
DQB1*0301	0.993952	0.963988	0.9632	0.9813	540
DQB1*0302	0.765839	0.432988	0.4128	0.883079	540
DQB1*0319	1.15539	0.341286	0.3338	0.853642	540
DQB1*0402	0.94093	0.690041	0.674067	0.883079	540
DQB1*0501	0.886288	0.288623	0.255	0.838023	540
DQB1*0602	1.02812	0.799224	0.7911	0.893478	540
DQB1*0603	2.81879	0.0129682	0.0023	0.2208	540
DQB1*0604	0.976856	0.884107	0.8716	0.961765	540
DQB1*0609	1.26424	0.154562	0.1338	0.8028	540
DRB1*0102	1.14294	0.442564	0.418942	0.883079	540
DRB1*0301	0.894768	0.495503	0.4969	0.883079	540
DRB1*0302	0.996802	0.983411	0.9813	0.9813	540
DRB1*0701	1.05711	0.726895	0.7108	0.883079	540
DRB1*0804	1.0071	0.971338	0.9679	0.9813	540
DRB1*0901	0.536372	0.0296199	0.0166	0.5312	540
DRB1*1001	1.10356	0.718267	0.7018	0.883079	540
DRB1*1101	0.947448	0.656465	0.636264	0.883079	540
DRB1*1102	1.04835	0.763063	0.752875	0.883785	540
DRB1*1201	0.857918	0.445118	0.40254	0.883079	540
DRB1*1301	1.43584	0.108374	0.0699	0.59926	540
DRB1*1302	1.03568	0.78457	0.7676	0.887827	540
DRB1*1303	0.978574	0.910894	0.9092	0.9813	540
DRB1*1503	1.02616	0.827561	0.8314	0.928074	540

## Sheet: Table 2c
Table 2c. Parasite density: Malaria visits
HLA Allele	Fold increase in parasite density	P-value	Empirical p-value	Empirical FDR q-value	N
A*0101	1.10835	0.585742	0.5992	0.991779	591
A*0201	0.900387	0.401058	0.3645	0.97152	591
A*0202	0.942971	0.700572	0.672	0.993498	591
A*0205	1.19969	0.472295	0.4563	0.9744	591
A*0301	0.815905	0.213151	0.1851	0.97152	591
A*2301	1.11031	0.433957	0.3988	0.97152	591
A*2901	1.11831	0.683105	0.6716	0.993498	591
A*2902	1.13169	0.40673	0.3865	0.97152	591
A*3001	0.863586	0.376002	0.3333	0.97152	591
A*3002	1.35765	0.0307343	0.0266	0.8512	591
A*3004	0.659313	0.315266	0.2105	0.97152	591
A*3201	0.948256	0.844851	0.8356	0.993498	591
A*3303	0.844069	0.548072	0.5137	0.991593	591
A*3402	1.15027	0.459932	0.4534	0.9744	591
A*3601	0.73837	0.102004	0.1049	0.97152	591
A*6601	1.03662	0.838388	0.8234	0.993498	591
A*6802	0.876254	0.367524	0.3631	0.97152	591
A*7401	0.870938	0.404361	0.3738	0.97152	591
B*0702	0.888535	0.585305	0.552	0.991593	591
B*0801	0.843476	0.443254	0.4353	0.9744	591
B*1402	1.04253	0.836121	0.8249	0.993498	591
B*1503	1.02758	0.857593	0.8506	0.993498	591
B*1510	0.914643	0.647802	0.6448	0.993498	591
B*1801	1.0314	0.847632	0.8508	0.993498	591
B*3501	0.972206	0.888959	0.8876	0.993498	591
B*4101	0.680198	0.305153	0.2843	0.97152	591
B*4201	1.04002	0.800533	0.787	0.993498	591
B*4403	1.189	0.40963	0.4031	0.97152	591
B*4501	1.0339	0.835048	0.8306	0.993498	591
B*4901	0.86677	0.433624	0.397	0.97152	591
B*5101	1.37776	0.255885	0.2185	0.97152	591
B*5301	0.829867	0.140319	0.1433	0.97152	591
B*5703	1.47295	0.0570519	0.0479	0.91968	591
B*5801	0.897498	0.499948	0.4699	0.9744	591
B*5802	1.02731	0.82957	0.8214	0.993498	591
B*8101	0.958641	0.782543	0.7629	0.993498	591
C*0210	1.13391	0.408948	0.3887	0.97152	591
C*0302	1.23306	0.305184	0.3131	0.97152	591
C*0304	0.909801	0.592112	0.5934	0.991779	591
C*0401	0.84769	0.120833	0.1131	0.97152	591
C*0602	1.02102	0.84611	0.8447	0.993498	591
C*0701	0.993273	0.953988	0.949	0.993498	591
C*0702	0.873027	0.500721	0.4835	0.9744	591
C*0704	0.968831	0.856441	0.851	0.993498	591
C*0802	0.978325	0.900547	0.894	0.993498	591
C*1601	1.21105	0.2286	0.2067	0.97152	591
C*1701	1.0529	0.710136	0.6972	0.993498	590
DPA1*0103	1.08575	0.427447	0.4027	0.97152	591
DPA1*0201	0.834212	0.0801961	0.0771	0.97152	591
DPA1*0202	1.1671	0.169403	0.1588	0.97152	591
DPA1*0301	0.944633	0.600281	0.5645	0.991593	591
DPA1*0401	1.20338	0.418291	0.4048	0.97152	591
DPB1*0101	1.08172	0.437975	0.4282	0.9744	591
DPB1*0201	1.24274	0.0466511	0.0432	0.91968	591
DPB1*0301	0.96604	0.850063	0.8322	0.993498	591
DPB1*0401	1.19613	0.243022	0.2254	0.97152	591
DPB1*10501	0.953105	0.652618	0.6226	0.993498	591
DPB1*1101	1.2158	0.47343	0.4832	0.9744	591
DPB1*1301	1.00013	0.999437	0.9997	0.9997	591
DPB1*1701	0.823622	0.306708	0.2593	0.97152	591
DPB1*1801	0.913593	0.596786	0.5681	0.991593	591
DPB1*3001	0.554282	0.0224632	0.0177	0.8496	591
DQA1*0101	0.975546	0.85427	0.845	0.993498	589
DQA1*0102	0.945414	0.584921	0.5668	0.991593	589
DQA1*0103	1.0122	0.953956	0.9541	0.993498	589
DQA1*0105	0.869402	0.340689	0.3049	0.97152	589
DQA1*0201	1.09813	0.495922	0.4872	0.9744	591
DQA1*0303	1.11246	0.538675	0.5271	0.991593	590
DQA1*0401	1.067	0.6111	0.5941	0.991779	591
DQA1*0501	1.00557	0.972056	0.9728	0.993498	586
DQA1*0505	0.96017	0.729462	0.7132	0.993498	586
DQB1*0201	1.03057	0.84719	0.8545	0.993498	591
DQB1*0202	1.11238	0.383211	0.3808	0.97152	591
DQB1*0301	0.951588	0.703264	0.6923	0.993498	591
DQB1*0302	0.975846	0.941544	0.9313	0.993498	591
DQB1*0319	0.992797	0.96047	0.9597	0.993498	591
DQB1*0402	1.12944	0.382157	0.3666	0.97152	591
DQB1*0501	0.976666	0.822462	0.8112	0.993498	591
DQB1*0602	0.98903	0.915183	0.9157	0.993498	591
DQB1*0603	1.02619	0.927643	0.9222	0.993498	591
DQB1*0604	0.714318	0.0131763	0.0117	0.8496	591
DQB1*0609	1.29551	0.0890241	0.079	0.97152	591
DRB1*0102	0.989849	0.94906	0.9488	0.993498	591
DRB1*0301	0.993848	0.968582	0.97	0.993498	591
DRB1*0302	1.06054	0.681719	0.6683	0.993498	591
DRB1*0701	1.22344	0.178522	0.1807	0.97152	591
DRB1*0804	1.31817	0.124232	0.1158	0.97152	591
DRB1*0901	1.0411	0.864896	0.8664	0.993498	591
DRB1*1001	0.761444	0.258612	0.2283	0.97152	591
DRB1*1101	0.839516	0.15481	0.1123	0.97152	591
DRB1*1102	1.00066	0.996646	0.9975	0.9997	591
DRB1*1201	0.900553	0.552919	0.5273	0.991593	591
DRB1*1301	1.17057	0.355802	0.342	0.97152	591
DRB1*1302	0.861208	0.186914	0.1722	0.97152	591
DRB1*1303	0.818056	0.260642	0.2707	0.97152	591
DRB1*1503	1.05248	0.650652	0.6441	0.993498	591

## Sheet: Table 2d
Table 2d. Temperature at parasitemic visits
HLA Allele	Coefficient	P-value	Empirical p-value	Empirical FDR q-value	N
A*0101	0.0276916	0.690121	0.6869	0.890182	699
A*0201	-0.0803428	0.0682858	0.0506	0.6072	699
A*0202	0.00598471	0.914884	0.9095	0.934434	699
A*0205	0.114668	0.212713	0.2059	0.7737	699
A*0301	-0.0523428	0.376273	0.3538	0.890182	699
A*2301	-0.0194089	0.689841	0.674	0.890182	699
A*2901	-0.0605394	0.535406	0.5152	0.890182	699
A*2902	0.0723879	0.1816	0.164	0.7737	699
A*3001	-0.0202918	0.727189	0.7087	0.890182	699
A*3002	0.00666363	0.89689	0.8929	0.934434	699
A*3004	-0.122796	0.305268	0.2445	0.7737	699
A*3201	-0.0867808	0.389197	0.3632	0.890182	699
A*3303	0.0125879	0.898603	0.882	0.934434	699
A*3402	-0.00920746	0.891889	0.8962	0.934434	699
A*3601	-0.0761098	0.258745	0.2482	0.7737	699
A*6601	0.0387783	0.534266	0.5238	0.890182	699
A*6802	-0.0301923	0.567482	0.5561	0.890182	699
A*7401	0.0675081	0.244482	0.2193	0.7737	699
B*0702	-0.0817259	0.290121	0.252	0.7737	699
B*0801	-0.14689	0.0480624	0.0475	0.6072	699
B*1402	-0.0287981	0.700394	0.6802	0.890182	699
B*1503	-0.0303549	0.566722	0.5504	0.890182	699
B*1510	-0.0551161	0.455596	0.4519	0.890182	699
B*1801	-0.0548356	0.343214	0.3391	0.890182	699
B*3501	0.0882495	0.207843	0.2037	0.7737	699
B*4101	-0.0480244	0.672187	0.662	0.890182	699
B*4201	0.0746311	0.178758	0.1509	0.7737	699
B*4403	0.104369	0.184673	0.1576	0.7737	699
B*4501	-0.0208542	0.718141	0.714	0.890182	699
B*4901	0.0841151	0.225225	0.1728	0.7737	699
B*5101	-0.0614613	0.537586	0.4962	0.890182	699
B*5301	-0.0397798	0.382729	0.3818	0.890182	699
B*5703	0.196319	0.00701802	0.0045	0.216	699
B*5801	0.0870512	0.126985	0.0982	0.673371	699
B*5802	-0.00497551	0.913563	0.9043	0.934434	699
B*8101	0.0681402	0.212944	0.1919	0.7737	699
C*0210	-0.0294045	0.584335	0.5797	0.890182	699
C*0302	-0.0312842	0.666756	0.6667	0.890182	699
C*0304	-0.0745672	0.255153	0.2579	0.7737	699
C*0401	-0.0194557	0.615521	0.6085	0.890182	699
C*0602	0.023223	0.55068	0.5373	0.890182	699
C*0701	0.0922383	0.0250755	0.0172	0.5504	699
C*0702	-0.20099	0.00418796	0.0023	0.216	699
C*0704	-0.044386	0.47707	0.4598	0.890182	699
C*0802	-0.0372057	0.562519	0.5256	0.890182	699
C*1601	-0.0235317	0.678183	0.6564	0.890182	699
C*1701	0.0893119	0.0702845	0.0616	0.615138	697
DPA1*0103	0.0138628	0.710298	0.6925	0.890182	699
DPA1*0201	-0.0488939	0.189606	0.1784	0.7737	699
DPA1*0202	0.0107939	0.789802	0.7916	0.915586	699
DPA1*0301	-0.00571345	0.881687	0.8773	0.934434	699
DPA1*0401	-0.0310807	0.714639	0.7027	0.890182	699
DPB1*0101	0.0434966	0.231448	0.2268	0.7737	699
DPB1*0201	0.0075004	0.85083	0.8456	0.934434	699
DPB1*0301	-0.0992517	0.116774	0.0833	0.615138	699
DPB1*0401	-0.0655082	0.248919	0.235	0.7737	699
DPB1*10501	0.0422294	0.265983	0.229	0.7737	699
DPB1*1101	0.0795878	0.427889	0.4055	0.890182	699
DPB1*1301	0.0530554	0.416099	0.4131	0.890182	699
DPB1*1701	0.0604555	0.378134	0.3467	0.890182	699
DPB1*1801	0.0228797	0.717073	0.6875	0.890182	699
DPB1*3001	-0.0758177	0.432837	0.4076	0.890182	699
DQA1*0101	-0.0314112	0.515735	0.4858	0.890182	697
DQA1*0102	0.00336249	0.927317	0.9247	0.934434	697
DQA1*0103	-0.131222	0.102765	0.0803	0.615138	697
DQA1*0105	0.0284622	0.595378	0.5642	0.890182	697
DQA1*0201	-0.0157934	0.747332	0.741	0.900456	699
DQA1*0303	0.130874	0.0432749	0.0337	0.6072	698
DQA1*0401	-0.0368937	0.421822	0.4063	0.890182	699
DQA1*0501	-0.0016422	0.976796	0.9766	0.9766	693
DQA1*0505	-0.0246977	0.553126	0.5448	0.890182	693
DQB1*0201	0.00533241	0.923905	0.9239	0.934434	699
DQB1*0202	0.00806438	0.85503	0.8577	0.934434	699
DQB1*0301	-0.0309263	0.502717	0.4884	0.890182	699
DQB1*0302	0.054718	0.639672	0.5962	0.890182	699
DQB1*0319	-0.0523574	0.312469	0.3054	0.862306	699
DQB1*0402	0.020669	0.682076	0.666	0.890182	699
DQB1*0501	0.0105493	0.780465	0.7675	0.90963	699
DQB1*0602	0.0130652	0.72443	0.7249	0.892185	699
DQB1*0603	-0.200157	0.0715854	0.0447	0.6072	699
DQB1*0604	-0.105491	0.0386751	0.0344	0.6072	699
DQB1*0609	0.0819644	0.132885	0.1154	0.73856	699
DRB1*0102	-0.0284165	0.620449	0.5938	0.890182	699
DRB1*0301	0.0151038	0.786845	0.7825	0.915586	699
DRB1*0302	0.0399823	0.437657	0.4203	0.890182	699
DRB1*0701	-0.0937985	0.0792301	0.0747	0.615138	699
DRB1*0804	-0.116645	0.0698227	0.0742	0.615138	699
DRB1*0901	0.0928566	0.295032	0.2813	0.818327	699
DRB1*1001	-0.048933	0.583511	0.5471	0.890182	699
DRB1*1101	0.00933305	0.828219	0.8105	0.926286	699
DRB1*1102	-0.0157971	0.77155	0.7552	0.90624	699
DRB1*1201	0.0544737	0.396176	0.3648	0.890182	699
DRB1*1301	-0.0080603	0.902203	0.8957	0.934434	699
DRB1*1302	-0.0249466	0.547263	0.5232	0.890182	699
DRB1*1303	0.077586	0.23708	0.2338	0.7737	699
DRB1*1503	0.0189571	0.639318	0.6338	0.890182	699

## Sheet: Table 3
Table 3. Parasite prevalence defined by microscopy and LAMP among children and adults
HLA Allele	Odds ratio	P-value	Empirical p-value	Empirical FDR q-value	N
A*0101	0.98765	0.944082	0.9378	0.9992	892
A*0201	0.951208	0.660319	0.6287	0.884035	892
A*0202	1.23934	0.158223	0.1097	0.3648	892
A*0205	0.710288	0.201453	0.114	0.3648	892
A*0301	0.783036	0.105531	0.0743	0.325527	892
A*2301	1.29206	0.0557203	0.0263	0.180343	892
A*2901	0.850089	0.560668	0.4882	0.768315	892
A*2902	0.69046	0.0134199	0.0051	0.0976	892
A*3001	1.03424	0.826232	0.8052	0.909767	892
A*3002	1.04797	0.735381	0.7094	0.900281	892
A*3004	1.00105	0.997041	0.9969	0.9992	892
A*3201	0.921613	0.762412	0.7371	0.904652	892
A*3303	1.16817	0.535185	0.4828	0.768315	892
A*3402	1.93744	0.00195896	0.0002	0.0192	892
A*3601	1.1764	0.386082	0.3493	0.647004	892
A*6601	1.25187	0.229914	0.1501	0.4503	892
A*6802	1.03995	0.777623	0.7607	0.904652	892
A*7401	0.693142	0.0204631	0.0049	0.0976	891
B*0702	0.860002	0.418116	0.3692	0.656356	892
B*0801	0.944429	0.77004	0.7479	0.904652	892
B*1402	0.72663	0.102433	0.0662	0.31776	892
B*1503	0.906532	0.500365	0.4353	0.753771	892
B*1510	1.10275	0.619504	0.5809	0.844945	892
B*1801	1.05696	0.733828	0.7168	0.900281	892
B*3501	1.34264	0.152925	0.0843	0.333415	892
B*4101	0.803228	0.444324	0.3511	0.647004	892
B*4201	1.08079	0.591505	0.5648	0.834166	892
B*4403	1.19112	0.412626	0.3472	0.647004	892
B*4501	0.838936	0.236456	0.2028	0.568594	892
B*4901	0.659717	0.0144592	0.0093	0.127543	892
B*5101	0.929722	0.760532	0.7105	0.900281	892
B*5301	1.51148	0.00258146	0.0007	0.0288	892
B*5703	1.45981	0.0513891	0.0347	0.2082	892
B*5801	0.849411	0.277061	0.2073	0.568594	892
B*5802	1.1456	0.289532	0.225	0.578021	892
B*8101	1.22704	0.1709	0.1119	0.3648	892
C*0210	0.855768	0.298211	0.2288	0.578021	891
C*0302	0.925196	0.69303	0.6618	0.8956	891
C*0304	1.08729	0.626064	0.6095	0.873313	891
C*0401	1.21286	0.076352	0.0449	0.239467	891
C*0602	1.23934	0.0463521	0.0244	0.180343	892
C*0701	0.898358	0.330166	0.2754	0.620035	891
C*0702	0.843516	0.347577	0.296	0.620035	891
C*0704	0.892145	0.522299	0.4696	0.768315	891
C*0802	0.778685	0.134581	0.0903	0.333415	891
C*1601	0.869711	0.333493	0.2971	0.620035	891
C*1701	1.19844	0.165731	0.135	0.418065	887
DPA1*0103	0.911056	0.347648	0.2919	0.620035	892
DPA1*0201	1.07271	0.482504	0.4397	0.753771	892
DPA1*0202	1.09789	0.398829	0.3534	0.647004	892
DPA1*0301	0.97389	0.79125	0.7633	0.904652	892
DPA1*0401	0.779877	0.270144	0.1974	0.568594	892
DPB1*0101	1.03873	0.697071	0.6717	0.8956	892
DPB1*0201	0.930765	0.508403	0.4713	0.768315	892
DPB1*0301	0.725567	0.0580205	0.0248	0.180343	892
DPB1*0401	1.03354	0.821084	0.811	0.909767	892
DPB1*10501	1.0391	0.696206	0.6665	0.8956	892
DPB1*1101	0.875517	0.625742	0.5644	0.834166	892
DPB1*1301	1.33096	0.126236	0.0746	0.325527	892
DPB1*1701	0.943978	0.744538	0.7221	0.900281	892
DPB1*1801	0.862424	0.349155	0.3106	0.634417	892
DPB1*3001	1.18159	0.515908	0.4743	0.768315	892
DQA1*0101	1.00161	0.990247	0.9878	0.9992	890
DQA1*0102	1.02111	0.832702	0.815	0.909767	890
DQA1*0103	0.996568	0.986259	0.9841	0.9992	890
DQA1*0105	0.749049	0.0321914	0.0201	0.180343	890
DQA1*0201	1.03027	0.824109	0.8067	0.909767	892
DQA1*0303	0.996493	0.983367	0.9792	0.9992	891
DQA1*0401	1.46823	0.00382989	0.0009	0.0288	891
DQA1*0501	0.99979	0.998906	0.9992	0.9992	886
DQA1*0505	1.06837	0.556605	0.507	0.785032	886
DQB1*0201	1.01733	0.910261	0.8965	0.967011	892
DQB1*0202	1.10858	0.394674	0.3343	0.647004	892
DQB1*0301	1.05351	0.682064	0.6354	0.884035	892
DQB1*0302	1.1018	0.722964	0.6929	0.900281	892
DQB1*0319	1.24169	0.122053	0.0898	0.333415	892
DQB1*0402	1.33422	0.0485273	0.0216	0.180343	892
DQB1*0501	0.89898	0.286556	0.2286	0.578021	892
DQB1*0602	1.0556	0.590738	0.5472	0.833829	892
DQB1*0603	0.772598	0.305591	0.2761	0.620035	892
DQB1*0604	0.972975	0.840711	0.8249	0.910234	892
DQB1*0609	0.728183	0.035579	0.0212	0.180343	892
DRB1*0102	0.792638	0.130845	0.0827	0.333415	892
DRB1*0301	1.0348	0.823034	0.8073	0.909767	892
DRB1*0302	1.39247	0.0285576	0.0114	0.1368	892
DRB1*0701	0.817885	0.161207	0.1119	0.3648	892
DRB1*0804	1.35869	0.0806849	0.0563	0.284463	892
DRB1*0901	1.27216	0.337436	0.2365	0.582154	892
DRB1*1001	0.584563	0.0129043	0.0061	0.0976	892
DRB1*1101	1.21529	0.0868926	0.0447	0.239467	892
DRB1*1102	0.89283	0.435455	0.3572	0.647004	892
DRB1*1201	0.851508	0.334301	0.2923	0.620035	892
DRB1*1301	0.996547	0.983415	0.9804	0.9992	892
DRB1*1302	0.891259	0.314819	0.2512	0.60288	892
DRB1*1303	1.45911	0.0445735	0.0286	0.18304	892
DRB1*1503	0.984974	0.891487	0.8813	0.961418	892

## Sheet: Table 4a
Table 4a. Parasite prevalence among residents of Jinja
HLA Allele	Odds ratio	P-value	Empirical p-value	Empirical FDR q-value	N
A*0101	0.556874	0.169344	0.0938	0.345943	277
A*0201	0.929467	0.749972	0.733	0.8736	277
A*0202	1.84657	0.0891137	0.0534	0.324141	277
A*0205	0.953876	0.914496	0.9016	0.951652	277
A*0301	0.706625	0.363415	0.3058	0.6116	277
A*2301	0.621751	0.0929136	0.0537	0.324141	277
A*2901	0.801487	0.656705	0.6022	0.820327	277
A*2902	0.520031	0.0471571	0.0272	0.324141	277
A*3001	1.13037	0.611382	0.6067	0.820327	277
A*3002	0.8259	0.464693	0.4543	0.746168	277
A*3004	1.2317	0.599859	0.5555	0.79594	277
A*3201	1.53575	0.377061	0.3414	0.630277	277
A*3303	1.81985	0.099378	0.0874	0.345943	277
A*3402	1.95412	0.108961	0.1005	0.345943	277
A*3601	1.74082	0.10101	0.0912	0.345943	277
A*6601	1.94358	0.096735	0.0923	0.345943	277
A*6802	0.57066	0.0604406	0.03	0.324141	277
A*7401	0.820301	0.524617	0.4719	0.746168	276
B*0702	0.777377	0.539447	0.4819	0.746168	277
B*0801	0.903569	0.748161	0.7371	0.8736	277
B*1402	0.846788	0.826412	0.7907	0.882642	277
B*1503	0.590318	0.0645514	0.0662	0.345943	277
B*1510	0.888519	0.78328	0.7481	0.874063	277
B*1801	1.3064	0.330232	0.327	0.62784	277
B*3501	1.42693	0.37148	0.2883	0.60167	277
B*4101	1.26136	0.521351	0.4734	0.746168	277
B*4201	1.406	0.211694	0.2041	0.466514	277
B*4403	0.545521	0.26578	0.1686	0.437449	277
B*4501	0.719156	0.259765	0.2262	0.505005	277
B*4901	0.164447	0.0159206	0.0064	0.3184	277
B*5101	0.488532	0.12081	0.0574	0.324141	277
B*5301	1.29818	0.343696	0.3358	0.630277	277
B*5703	1.29913	0.470988	0.4788	0.746168	277
B*5801	0.807225	0.422978	0.3632	0.657872	277
B*5802	1.21561	0.506518	0.444	0.746168	277
B*8101	1.45985	0.131268	0.1182	0.391283	277
C*0210	0.531895	0.0358112	0.0418	0.324141	277
C*0302	0.636618	0.241521	0.1655	0.437449	277
C*0304	0.872776	0.71476	0.6684	0.855552	277
C*0401	1.45292	0.0867767	0.0508	0.324141	277
C*0602	0.947705	0.806708	0.7865	0.882642	277
C*0701	1.02238	0.921934	0.9077	0.951652	277
C*0702	0.88109	0.742553	0.6927	0.859692	277
C*0704	1.00754	0.980322	0.9795	0.9858	277
C*0802	0.804286	0.624722	0.536	0.791631	277
C*1601	0.754096	0.318558	0.2628	0.562987	277
C*1701	1.65418	0.0342026	0.0336	0.324141	275
DPA1*0103	0.916277	0.64292	0.6248	0.832701	277
DPA1*0201	1.07554	0.7227	0.6985	0.859692	277
DPA1*0202	1.07608	0.741884	0.7161	0.870197	277
DPA1*0301	1.26018	0.205736	0.1815	0.448738	277
DPA1*0401	0.350143	0.0343711	0.0099	0.3184	277
DPB1*0101	0.78615	0.230909	0.189	0.4536	277
DPB1*0201	0.914582	0.698945	0.6642	0.855552	277
DPB1*0301	0.819241	0.485354	0.4064	0.709353	277
DPB1*0401	0.661541	0.297867	0.2639	0.562987	277
DPB1*10501	1.29668	0.14909	0.1381	0.414545	277
DPB1*1101	0.880129	0.813876	0.7557	0.874063	277
DPB1*1301	1.07462	0.859086	0.8252	0.910566	277
DPB1*1701	1.73805	0.146493	0.1579	0.433097	277
DPB1*1801	0.839089	0.619164	0.5943	0.820327	277
DPB1*3001†
DQA1*0101	1.02005	0.932246	0.9221	0.951845	277
DQA1*0102	1.12556	0.531433	0.4921	0.749867	277
DQA1*0103	1.20103	0.679858	0.6332	0.832701	277
DQA1*0105	0.77624	0.332541	0.3008	0.6116	277
DQA1*0201	0.559721	0.0379335	0.0199	0.3184	277
DQA1*0303	0.697388	0.236029	0.1823	0.448738	277
DQA1*0401	1.71376	0.0582675	0.0361	0.324141	277
DQA1*0501	0.641971	0.125505	0.1009	0.345943	277
DQA1*0505	1.08473	0.699061	0.6813	0.859692	277
DQB1*0201	0.675263	0.17775	0.1425	0.414545	277
DQB1*0202	0.589752	0.0357505	0.0145	0.3184	277
DQB1*0301	0.963301	0.891363	0.8684	0.947345	277
DQB1*0302	1.12711	0.764789	0.7769	0.882642	277
DQB1*0319	1.16482	0.558528	0.5479	0.79594	277
DQB1*0402	1.60684	0.131376	0.0964	0.345943	277
DQB1*0501	1.02254	0.90748	0.8944	0.951652	277
DQB1*0602	1.42566	0.0639227	0.0541	0.324141	277
DQB1*0603	0.533507	0.235976	0.152	0.429176	277
DQB1*0604	0.435215	0.0411634	0.0193	0.3184	277
DQB1*0609	0.771524	0.40816	0.3734	0.663822	277
DRB1*0102	0.678351	0.183747	0.1306	0.414545	277
DRB1*0301	0.675263	0.17775	0.1423	0.414545	277
DRB1*0302	1.70811	0.097649	0.0725	0.345943	277
DRB1*0701	0.556147	0.03502	0.016	0.3184	277
DRB1*0804	1.21498	0.627513	0.5891	0.820327	277
DRB1*0901	0.742607	0.528738	0.4312	0.7392	277
DRB1*1001	0.7158	0.403384	0.3217	0.62784	277
DRB1*1101	1.43546	0.0606768	0.0419	0.324141	277
DRB1*1102	1.00576	0.98263	0.9811	0.9858	277
DRB1*1201	0.798028	0.548196	0.5324	0.791631	277
DRB1*1301	0.994245	0.986404	0.9858	0.9858	277
DRB1*1302	0.739147	0.24851	0.1965	0.460098	277
DRB1*1303	0.928188	0.90028	0.912	0.951652	277
DRB1*1503	1.42817	0.103974	0.0893	0.345943	277
†Unable to run model due to small proportion of people with this allele in this study site.

## Sheet: Table 4b
Table 4b. Parasite prevalence among residents of Kanungu
HLA Allele	Odds ratio	P-value	Empirical p-value	Empirical FDR q-value	N
A*0101	1.17439	0.410254	0.3947	0.847569	346
A*0201	0.965742	0.806828	0.7903	0.912221	346
A*0202	1.1114	0.51894	0.5001	0.872902	346
A*0205	1.1478	0.808359	0.7635	0.912221	346
A*0301	0.959279	0.835587	0.8103	0.912221	346
A*2301	0.997929	0.991846	0.9899	0.9965	346
A*2901	0.490275	0.2056	0.1654	0.611446	346
A*2902	1.22888	0.373014	0.3346	0.83808	346
A*3001	0.652548	0.0732963	0.0472	0.350682	346
A*3002	1.01807	0.919421	0.9206	0.960626	346
A*3004	0.0823323	0.0260803	0.0289	0.34944	346
A*3201	1.5475	0.251195	0.2252	0.72224	346
A*3303	0.942124	0.923242	0.9158	0.960626	346
A*3402	1.55029	0.20569	0.2073	0.72224	346
A*3601	1.19894	0.418323	0.3907	0.847569	346
A*6601	1.0787	0.758899	0.7084	0.912221	346
A*6802	1.13731	0.46385	0.4232	0.847569	346
A*7401	0.79653	0.355272	0.2732	0.794667	346
B*0702	0.730764	0.169124	0.123	0.5904	346
B*0801	1.10715	0.755466	0.7237	0.912221	346
B*1402	0.688428	0.102257	0.0591	0.350682	346
B*1503	1.06254	0.799784	0.7649	0.912221	346
B*1510	1.1341	0.616823	0.6199	0.910629	346
B*1801	0.952237	0.838588	0.8267	0.912221	346
B*3501	1.21242	0.623148	0.565	0.894968	346
B*4101	0.641472	0.560927	0.4318	0.847569	346
B*4201	0.9713	0.890796	0.8799	0.949106	346
B*4403	1.04988	0.864167	0.8471	0.924109	346
B*4501	0.807571	0.298649	0.2676	0.794667	346
B*4901	0.76947	0.120096	0.1103	0.557305	346
B*5101	1.09042	0.804648	0.7525	0.912221	346
B*5301	1.40219	0.0698381	0.0312	0.34944	346
B*5703	1.25103	0.333501	0.2907	0.794667	346
B*5801	0.583458	0.072436	0.0364	0.34944	346
B*5802	1.30323	0.0747338	0.0518	0.350682	346
B*8101	1.18046	0.489609	0.4508	0.847569	346
C*0210	1.04471	0.848344	0.8201	0.912221	345
C*0302	1.0124	0.968595	0.9671	0.9965	345
C*0304	1.05576	0.809604	0.8093	0.912221	345
C*0401	1.28398	0.0975589	0.0562	0.350682	345
C*0602	1.27184	0.0886188	0.0621	0.350682	346
C*0701	0.82383	0.187226	0.1465	0.611446	345
C*0702	0.750506	0.207531	0.1656	0.611446	345
C*0704	0.873745	0.641336	0.6297	0.910629	345
C*0802	0.6893	0.0813944	0.0455	0.350682	345
C*1601	0.949192	0.797245	0.7863	0.912221	345
C*1701	0.907875	0.614627	0.578	0.894968	344
DPA1*0103	1.10453	0.489763	0.4591	0.847569	346
DPA1*0201	0.944926	0.688579	0.6622	0.910629	346
DPA1*0202	1.20432	0.252706	0.2257	0.72224	346
DPA1*0301	0.735117	0.0402809	0.0245	0.34944	346
DPA1*0401	0.894222	0.693752	0.6364	0.910629	346
DPB1*0101	1.14359	0.335875	0.3204	0.831308	346
DPB1*0201	0.921434	0.544162	0.5203	0.876295	346
DPB1*0301	1.1986	0.547627	0.4886	0.868622	346
DPB1*0401	1.16711	0.336713	0.2942	0.794667	346
DPB1*10501	0.765647	0.0679204	0.0353	0.34944	346
DPB1*1101	0.890307	0.772308	0.7627	0.912221	346
DPB1*1301	1.18871	0.568684	0.5426	0.886454	346
DPB1*1701	0.553852	0.00856476	0.0016	0.096	346
DPB1*1801	1.16395	0.388592	0.3475	0.83808	346
DPB1*3001	1.22312	0.433286	0.3802	0.847569	346
DQA1*0101	0.917552	0.677173	0.614	0.910629	346
DQA1*0102	0.947496	0.685488	0.6501	0.910629	346
DQA1*0103	1.16256	0.488792	0.4724	0.855668	346
DQA1*0105	1.03592	0.839376	0.8252	0.912221	346
DQA1*0201	0.955779	0.793019	0.7627	0.912221	346
DQA1*0303	0.771237	0.375188	0.298	0.794667	346
DQA1*0401	1.5733	0.0078658	0.002	0.096	346
DQA1*0501	1.17467	0.44789	0.4247	0.847569	346
DQA1*0505	1.21992	0.209754	0.1523	0.611446	346
DQB1*0201	1.16246	0.476802	0.4554	0.847569	346
DQB1*0202	0.939774	0.708326	0.6746	0.912135	346
DQB1*0301	1.46988	0.0266305	0.0107	0.20928	346
DQB1*0302	0.664193	0.312075	0.2358	0.730219	346
DQB1*0319	0.999171	0.996423	0.9965	0.9965	346
DQB1*0402	1.56253	0.0225424	0.0073	0.20928	346
DQB1*0501	1.04102	0.780471	0.7544	0.912221	346
DQB1*0602	0.899128	0.437809	0.4019	0.847569	346
DQB1*0603	0.994239	0.984007	0.9822	0.9965	346
DQB1*0604	1.07843	0.630942	0.5947	0.906209	346
DQB1*0609	0.660354	0.0551111	0.0508	0.350682	346
DRB1*0102	0.974908	0.904355	0.8922	0.95168	346
DRB1*0301	1.13344	0.560284	0.5448	0.886454	346
DRB1*0302	1.58726	0.0243899	0.0109	0.20928	346
DRB1*0701	0.766061	0.186158	0.1426	0.611446	346
DRB1*0804	1.38832	0.0985055	0.0708	0.3776	346
DRB1*0901	0.796126	0.730254	0.6931	0.912221	346
DRB1*1001	0.807935	0.498942	0.5126	0.876295	346
DRB1*1101	0.823472	0.30532	0.2122	0.72224	346
DRB1*1102	1.16503	0.524204	0.4497	0.847569	346
DRB1*1201	1.07896	0.69514	0.664	0.910629	346
DRB1*1301	1.29683	0.174607	0.1655	0.611446	346
DRB1*1302	0.885187	0.418552	0.373	0.847569	346
DRB1*1303	1.17391	0.402676	0.3492	0.83808	346
DRB1*1503	0.922901	0.603791	0.5734	0.894968	346

## Sheet: Table 4c
Table 4c. Parasite prevalence among residents of Tororo
HLA Allele	Odds ratio	P-value	Empirical p-value	Empirical FDR q-value	N
A*0101	1.48513	0.40263	0.4113	0.840102	269
A*0201	0.665698	0.0440264	0.0381	0.513231	269
A*0202	1.15152	0.698539	0.6554	0.947246	269
A*0205	0.920169	0.796767	0.7799	0.969487	269
A*0301	1.24665	0.357311	0.3182	0.808123	269
A*2301	1.22728	0.272374	0.2108	0.758069	269
A*2901	1.16968	0.633935	0.6184	0.947246	269
A*2902	0.71162	0.0878185	0.0539	0.513231	269
A*3001	1.31639	0.255351	0.2275	0.758069	269
A*3002	0.650668	0.0868461	0.0629	0.513231	269
A*3004	1.26861	0.554216	0.5237	0.911829	269
A*3201	1.09044	0.855083	0.8444	0.969487	269
A*3303	0.865461	0.697663	0.655	0.947246	269
A*3402	1.25729	0.364186	0.3283	0.808123	269
A*3601	1.51621	0.32624	0.352	0.824195	269
A*6601	0.997174	0.991157	0.9906	0.9959	269
A*6802	1.204	0.439781	0.4254	0.8508	269
A*7401	0.889841	0.588551	0.5319	0.911829	269
B*0702	0.780338	0.50021	0.4739	0.909888	269
B*0801	1.03114	0.923292	0.9221	0.99584	269
B*1402	1.34823	0.336568	0.294	0.808123	269
B*1503	0.946943	0.769525	0.7391	0.958832	269
B*1510	1.93129	0.0449753	0.0321	0.513231	269
B*1801	0.81538	0.409115	0.3847	0.827093	269
B*3501	0.912987	0.70428	0.6875	0.947246	269
B*4101	0.572338	0.22808	0.2497	0.7593	269
B*4201	0.778841	0.255716	0.229	0.758069	269
B*4403	1.06018	0.852686	0.8399	0.969487	269
B*4501	0.867548	0.546484	0.5093	0.911829	269
B*4901	1.26015	0.671184	0.6573	0.947246	269
B*5101	0.864094	0.712437	0.6706	0.947246	269
B*5301	1.5564	0.0274519	0.0234	0.44928	269
B*5703	0.669762	0.320087	0.328	0.808123	269
B*5801	1.38285	0.0934929	0.0695	0.513231	269
B*5802	1.06836	0.781681	0.7589	0.969487	269
B*8101	1.03654	0.865529	0.8505	0.969487	269
C*0210	1.01461	0.941149	0.931	0.99584	269
C*0302	1.79437	0.0404213	0.0195	0.44928	269
C*0304	1.36221	0.287402	0.2531	0.7593	269
C*0401	1.10062	0.547908	0.5188	0.911829	269
C*0602	1.79388	0.000600436	0.0001	0.0096	269
C*0701	0.914942	0.613284	0.5902	0.947246	269
C*0702	0.794467	0.47866	0.4424	0.866743	269
C*0704	0.851278	0.521028	0.5024	0.911829	269
C*0802	1.09121	0.728008	0.7137	0.9516	269
C*1601	0.736204	0.164318	0.131	0.598857	269
C*1701	0.964735	0.853364	0.8479	0.969487	268
DPA1*0103	1.07476	0.628083	0.6085	0.947246	269
DPA1*0201	0.946649	0.710127	0.7012	0.948101	269
DPA1*0202	0.960421	0.794899	0.7862	0.969487	269
DPA1*0301	1.01799	0.904972	0.8942	0.986703	269
DPA1*0401	1.60963	0.259656	0.2442	0.7593	269
DPB1*0101	0.920105	0.556587	0.561	0.944842	269
DPB1*0201	1.11949	0.537797	0.5111	0.911829	269
DPB1*0301	0.667621	0.0768694	0.069	0.513231	269
DPB1*0401	1.74855	0.120602	0.0905	0.543	269
DPB1*10501	0.990377	0.948298	0.9442	0.9959	269
DPB1*1101	1.00187	0.996179	0.9959	0.9959	269
DPB1*1301	1.37262	0.165878	0.1255	0.598857	269
DPB1*1701	0.87696	0.664304	0.6533	0.947246	269
DPB1*1801	0.986373	0.974074	0.9726	0.9959	269
DPB1*3001	1.13297	0.837136	0.8086	0.969487	269
DQA1*0101	1.22298	0.293595	0.2678	0.779055	267
DQA1*0102	0.951033	0.753021	0.7293	0.958832	267
DQA1*0103	2.01816	0.301726	0.3001	0.808123	267
DQA1*0105	0.511438	0.00747533	0.0041	0.1312	267
DQA1*0201	1.03892	0.861203	0.8584	0.969487	269
DQA1*0303	1.30531	0.267276	0.2239	0.758069	268
DQA1*0401	0.845433	0.39955	0.3877	0.827093	268
DQA1*0501	1.52331	0.0866045	0.0572	0.513231	263
DQA1*0505	1.00444	0.980161	0.9786	0.9959	263
DQB1*0201	1.48818	0.0984897	0.0692	0.513231	269
DQB1*0202	1.22973	0.257468	0.2162	0.758069	269
DQB1*0301	0.839162	0.356728	0.3379	0.81096	269
DQB1*0302	0.864303	0.821495	0.8025	0.969487	269
DQB1*0319	1.34508	0.212065	0.1759	0.758069	269
DQB1*0402	0.842834	0.397245	0.3793	0.827093	269
DQB1*0501	0.785704	0.113333	0.0887	0.543	269
DQB1*0602	1.12641	0.446093	0.3995	0.833739	269
DQB1*0603	0.708296	0.701234	0.6768	0.947246	269
DQB1*0604	1.25653	0.354721	0.315	0.808123	269
DQB1*0609	1.02911	0.888923	0.8777	0.979758	269
DRB1*0102	0.954571	0.856446	0.8532	0.969487	269
DRB1*0301	1.3928	0.163103	0.1295	0.598857	269
DRB1*0302	0.911294	0.648054	0.6383	0.947246	269
DRB1*0701	0.983043	0.936559	0.9336	0.99584	269
DRB1*0804	0.616713	0.228808	0.1963	0.758069	269
DRB1*0901	1.5496	0.131383	0.0874	0.543	269
DRB1*1001	0.588235	0.151907	0.103	0.581647	269
DRB1*1101	1.20621	0.267103	0.2174	0.758069	269
DRB1*1102	0.74051	0.141911	0.1162	0.598857	269
DRB1*1201	0.418279	0.00739091	0.0036	0.1312	269
DRB1*1301	0.985646	0.972786	0.9752	0.9959	269
DRB1*1302	1.06442	0.711072	0.6907	0.947246	269
DRB1*1303	1.54381	0.343011	0.3686	0.827093	269
DRB1*1503	1.08763	0.609539	0.586	0.947246	269

## Sheet: Table 5
Table 5. Parasite prevalence among children
HLA Allele	Odds ratio	P-value	Empirical p-value	Empirical FDR q-value	N
A*0101	1.25962	0.178063	0.1555	0.513445	659
A*0201	0.822191	0.0775828	0.0558	0.513445	659
A*0202	1.11976	0.452441	0.4217	0.697986	659
A*0205	1.03144	0.91321	0.8938	0.964099	659
A*0301	0.992587	0.960944	0.9587	0.969499	659
A*2301	1.15264	0.287841	0.2111	0.541642	659
A*2901	0.689572	0.169816	0.1016	0.513445	659
A*2902	0.936867	0.655835	0.6199	0.815211	659
A*3001	0.901679	0.494741	0.4386	0.70368	659
A*3002	0.899625	0.438936	0.4016	0.688457	659
A*3004	1.43082	0.266715	0.1811	0.520094	659
A*3201	1.45715	0.172276	0.117	0.513445	659
A*3303	1.23852	0.441022	0.3505	0.649292	659
A*3402	1.46959	0.0581647	0.032	0.384	659
A*3601	1.2673	0.191672	0.1459	0.513445	659
A*6601	1.25179	0.202256	0.1383	0.513445	659
A*6802	0.928865	0.597848	0.5618	0.781635	659
A*7401	0.839988	0.270329	0.2275	0.546	658
B*0702	0.739353	0.120631	0.0802	0.513445	659
B*0801	1.08008	0.715333	0.6752	0.841808	659
B*1402	0.761644	0.171542	0.1297	0.513445	659
B*1503	0.885562	0.400256	0.3431	0.649292	659
B*1510	0.947249	0.784838	0.7688	0.91117	659
B*1801	1.00362	0.981038	0.9808	0.9808	659
B*3501	1.0462	0.81746	0.7932	0.918246	659
B*4101	1.07403	0.798402	0.7625	0.91117	659
B*4201	0.989327	0.941704	0.9326	0.969499	659
B*4403	0.990329	0.96362	0.9594	0.969499	659
B*4501	0.809917	0.155174	0.1311	0.513445	659
B*4901	0.662791	0.0130706	0.0107	0.23616	659
B*5101	0.901656	0.678327	0.599	0.8004	659
B*5301	1.43393	0.00555639	0.0026	0.1488	659
B*5703	1.10803	0.578221	0.5563	0.781635	659
B*5801	0.991515	0.956116	0.9467	0.969499	659
B*5802	1.20806	0.130312	0.0927	0.513445	659
B*8101	1.36052	0.0406784	0.0229	0.314057	659
C*0210	0.965152	0.808018	0.7939	0.918246	658
C*0302	1.2781	0.206563	0.1493	0.513445	658
C*0304	1.01387	0.937487	0.9308	0.969499	658
C*0401	1.1004	0.369006	0.3165	0.649292	658
C*0602	1.32452	0.00799881	0.0031	0.1488	659
C*0701	0.85398	0.147762	0.1083	0.513445	658
C*0702	0.793766	0.214491	0.16	0.513445	658
C*0704	0.923074	0.639437	0.6003	0.8004	658
C*0802	0.683158	0.0252002	0.0123	0.23616	658
C*1601	0.843276	0.239794	0.1988	0.530133	658
C*1701	1.04256	0.748528	0.7348	0.892922	656
DPA1*0103	0.946303	0.582905	0.5342	0.766567	659
DPA1*0201	0.991597	0.932331	0.928	0.969499	659
DPA1*0202	1.16997	0.151054	0.1196	0.513445	659
DPA1*0301	0.977456	0.820148	0.8104	0.923807	659
DPA1*0401	0.835722	0.424798	0.3503	0.649292	659
DPB1*0101	0.980831	0.840753	0.8233	0.923807	659
DPB1*0201	0.949689	0.62491	0.5833	0.799954	659
DPB1*0301	0.673469	0.017594	0.0055	0.176	659
DPB1*0401	1.16079	0.305895	0.2642	0.589842	659
DPB1*10501	0.944828	0.56455	0.5189	0.766375	659
DPB1*1101	1.18271	0.516035	0.4771	0.749265	659
DPB1*1301	1.16867	0.405157	0.3517	0.649292	659
DPB1*1701	0.787443	0.187074	0.1264	0.513445	659
DPB1*1801	0.909438	0.550928	0.535	0.766567	659
DPB1*3001	1.1076	0.69354	0.6952	0.855631	659
DQA1*0101	0.951695	0.715289	0.6586	0.831916	657
DQA1*0102	1.04274	0.670427	0.6378	0.816512	657
DQA1*0103	1.26315	0.249701	0.2272	0.546	657
DQA1*0105	0.860073	0.266633	0.2337	0.5472	657
DQA1*0201	0.897083	0.410972	0.3592	0.650626	659
DQA1*0303	0.972436	0.869885	0.8512	0.928582	658
DQA1*0401	1.23087	0.0988621	0.0627	0.513445	659
DQA1*0501	1.13351	0.421402	0.3838	0.669905	653
DQA1*0505	1.11011	0.347818	0.2872	0.621227	653
DQB1*0201	1.14794	0.369577	0.3349	0.649292	659
DQB1*0202	0.977946	0.852277	0.8315	0.923807	659
DQB1*0301	1.08927	0.492587	0.4398	0.70368	659
DQB1*0302	0.860326	0.567152	0.5182	0.766375	659
DQB1*0319	1.21671	0.150634	0.1192	0.513445	659
DQB1*0402	1.14212	0.344678	0.2912	0.621227	659
DQB1*0501	0.887884	0.236328	0.1842	0.520094	659
DQB1*0602	1.11037	0.292752	0.2516	0.575086	659
DQB1*0603	0.847432	0.531408	0.4839	0.749265	659
DQB1*0604	0.974005	0.845919	0.8372	0.923807	659
DQB1*0609	0.841626	0.237347	0.1941	0.530133	659
DRB1*0102	0.794208	0.139316	0.0856	0.513445	659
DRB1*0301	1.10176	0.52986	0.5052	0.766375	659
DRB1*0302	1.1957	0.213578	0.1623	0.513445	659
DRB1*0701	0.742796	0.0347642	0.0177	0.2832	659
DRB1*0804	1.13549	0.465666	0.4146	0.697986	659
DRB1*0901	1.38054	0.217263	0.1269	0.513445	659
DRB1*1001	0.70697	0.129884	0.106	0.513445	659
DRB1*1101	1.18583	0.1342	0.0787	0.513445	659
DRB1*1102	0.889299	0.411905	0.3391	0.649292	659
DRB1*1201	0.930603	0.65342	0.6379	0.816512	659
DRB1*1301	1.14838	0.405001	0.3802	0.669905	659
DRB1*1302	0.882194	0.265501	0.2144	0.541642	659
DRB1*1303	1.24454	0.217408	0.1816	0.520094	659
DRB1*1503	1.15039	0.203647	0.1658	0.513445	659

[truncated: 1 more sheets: Table 6]
